# Supplementary material for: The Association Between Bronchoscopy and the Prognoses of Patients With Ventilator-Associated Pneumonia in Intensive Care Units: A Retrospective Study Based on the MIMIC-IV Database
Source: Front Pharmacol. 2022 Jun 8;13:868920. doi: 10.3389/fphar.2022.868920 (PMC9214225; doi:10.3389/fphar.2022.868920)
Supplement: Supplementary file 1 [file Table2.XLSX]

## Sheet: Sheet1
	PSM	IPTW
	p value	p value
Age	0.546	0.399
Gender	0.915	0.122
Race	0.139	0.647
BMI	0.844	0.58
APSIII	0.395	0.593
First care unit	0.426	0.167
Ventilatortime	0.306	0.532
Vasopressors	1	0.086
CRRT	1	0.321
Sepsis	0.721	0.521
Myocardial infarct	0.2	0.553
Congestive heart failure	0.44	0.951
Hypertension	0.761	0.024
Cerebrovascular disease	0.417	0.62
Chronic pulmonary disease	0.746	0.055
Liver disease	0.366	0.205
Renal disease	0.897	0.053
Diabetes	0.482	0.183
Malignant cancer	1	0.167
mean heart rate	0.202	0.369
Mbp mean	0.309	0.911
Respiratory_rate_mean	0.45	0.372
Temperature_mean	0.392	0.406
SpO2_mean	0.438	0.448
Urineoutput	0.317	0.772
Microbiology	0.058	0.292
WBC	0.498	0.35
Neutrophils	0.625	0.45
Lymphocytes	0.31	0.934
Basophils	0.356	0.763
Eosinophils	0.171	0.929
Monocytes	0.936	0.469
Hemoglobin	0.543	0.767
MCH	0.322	0.426
MCHC	0.786	0.278
RDW	0.849	0.206
Platelet	0.391	0.779
Anion Gap	0.432	0.339
Bicarbonate	1	0.447
Calcium total	0.791	0.739
Calcium free	0.546	0.297
Magnesium	0.694	0.938
Phosphate	0.876	0.931
Sodium	0.903	0.417
Potassium	0.876	0.931
PaCO2	0.981	0.157
PaO2	0.956	0.908
Lactate	0.266	0.389
Creatinine	0.174	0.662
Glucose	0.6	0.51
INR	0.208	0.523
PTT	0.404	0.47
ALT	0.325	0.32
AP	0.692	0.115
Bilirubin total	0.964	0.545
Albumin	0.334	0.946
