# Supplementary material for: The Association Between Bronchoscopy and the Prognoses of Patients With Ventilator-Associated Pneumonia in Intensive Care Units: A Retrospective Study Based on the MIMIC-IV Database
Source: Front Pharmacol. 2022 Jun 8;13:868920. doi: 10.3389/fphar.2022.868920 (PMC9214225; doi:10.3389/fphar.2022.868920)
Supplement: Supplementary file 3 [file Table1.XLSX]

## Sheet: Sheet1
	Variance inflation factor for in-hospital mortality			Variance inflation factor for ICU mortality
	GVIF	Df	GVIF^(1/(2*Df))	GVIF	Df	GVIF^(1/(2*Df))
bronchoscopy	1.09897	1	1.04832	1.15129	1	1.07298
Duration_of_IMV	1.27401	1	1.12872	1.25423	1	1.11992
Sepsis	1.12605	1	1.06116	1	1	1
First_careunit	1.53685	1	1.2397	1.59532	1	1.26306
Gender	1.20348	1	1.09703	1.22434	1	1.1065
Hypertension	1.3621	1	1.16709	1.39806	1	1.18239
Vasopressors	1.51353	1	1.23026	1.47237	1	1.21341
CRRT	1.41523	1	1.18963	1.5261	1	1.23535
Ethnicity	1.33606	2	1.07512	1.41714	2	1.09107
Myocardial_infarct	1.24677	1	1.11659	1.27912	1	1.13098
Congestive_heart_failure	1.52781	1	1.23605	1.55605	1	1.24742
Cerebrovascular_disease	1.31434	1	1.14645	1.33965	1	1.15743
Chronic_pulmonary_disease	1.24796	1	1.11712	1.29363	1	1.13738
Liver_disease	1.58971	1	1.26084	1.64725	1	1.28345
Diabetes	1.43227	1	1.19677	1.49112	1	1.22111
Renal_disease	1.8826	1	1.37208	1.90282	1	1.37943
Malignancy	1.22171	1	1.10531	1.2276	1	1.10797
Age	1.56351	1	1.2504	1.54814	1	1.24424
APSIII	1.91248	1	1.38292	1.88236	1	1.37199
Anion_Gap	3.39269	1	1.84193	3.5987	1	1.89702
Bicarbonate	2.88194	1	1.69763	2.8901	1	1.70003
Calcium_total	1.76397	1	1.32814	1.823	1	1.35018
Creatinine	2.1064	1	1.45134	2.41138	1	1.55286
Glucose	1.4598	1	1.20822	1.48482	1	1.21853
Magnesium	1.28176	1	1.13215	1.30792	1	1.14364
Phosphate	2.38862	1	1.54552	2.56004	1	1.60001
Sodium	1.26907	1	1.12653	1.29631	1	1.13855
Heart_rate_mean	1.4628	1	1.20946	1.48325	1	1.21789
Mbp_mean	1.50845	1	1.22819	1.5538	1	1.24652
Respiratory_rate_mean	1.59874	1	1.26441	1.64744	1	1.28353
SpO2_mean	1.44661	1	1.20275	1.4725	1	1.21346
Potassium	1.49844	1	1.22411	1.63182	1	1.27743
Platelet	1.46796	1	1.21159	1.49899	1	1.22433
WBC	1.22408	1	1.10638	1.26615	1	1.12523
Hemoglobin	1.79513	1	1.33982	1.77164	1	1.33103
MCH	1.60106	1	1.26533	1.61411	1	1.27048
MCHC	1.98911	1	1.41036	1.95835	1	1.39941
RDW	2.19039	1	1.48	2.20702	1	1.4856
PaCO2	1.80956	1	1.3452	1.8174	1	1.34811
PaO2	1.40027	1	1.18333	1.41331	1	1.18883
INR	1.41494	1	1.18951	1.36002	1	1.1662
PTT	1.34462	1	1.15958	1.31141	1	1.14517
Urineoutput	1.40513	1	1.18538	1.44086	1	1.20036
Lactate	2.126	1	1.45808	2.01239	1	1.41859
Temperature_mean	1.69755	1	1.3029	1.715	1	1.30958
ALT	1.35117	1	1.1624	1.24912	1	1.11764
AP	1.33497	1	1.15541	1.42548	1	1.19394
Bilirubin_total	2.25537	1	1.50179	2.41698	1	1.55466
Calcium_free	1.47545	1	1.21468	1.45346	1	1.2056
BMI	1.2771	1	1.13009	1.30595	1	1.14278
Basophils	1.25752	1	1.12139	1.34729	1	1.16073
Eosinophils	1.33755	1	1.15653	1.32323	1	1.15032
Lymphocytes	2.72713	1	1.6514	2.59939	1	1.61226
Monocytes	1.59447	1	1.26272	1.53521	1	1.23904
Neutrophils	3.31087	1	1.81958	3.07816	1	1.75447
Albumin	1.58449	1	1.25877	1.55744	1	1.24797
